# Supplementary material for: Uniform dynamics of cohesin-mediated loop extrusion in living human cells
Source: Nat Genet. 2025 Nov 14;57(12):3152–64. doi: 10.1038/s41588-025-02406-9 (PMC12695666; doi:10.1038/s41588-025-02406-9)
Supplement: Supplementary file 4 — Supplementary Table 1: Overview of imaging experiments. All statistics are from quality-filtered datasets. Supplementary Table 2: Parameters used for proximal state segmentation. NA: Not analyzed. Supplementary Table 3: List of primers used in this study. Abbreviations: Neo, Neomycin resistance gene; Bsd, Blasticidin; TK, thymidine kinase. Supplementary Table 4: List of plasmids used in this study. Abbreviations: Puro, Puromycin; GB1, B1 domain of Streptococcal protein G; NLS, Nuclear localization signal; HA5/3, homology arms 5’/3’; Neo, Neomycin resistance gene; Bsd, Blasticidin; TK, thymidine kinase. [file 41588_2025_2406_MOESM4_ESM.xlsx]

## Sheet: SupplementaryTable1
Condition	Number of movies	Number of time series	Average length of time series (in frames)	Median localization error (σx, σy, σz) in nm (green channel)	Median localization error (σx, σy, σz) in nm (far-red channel)	Median precision of 3D distance (in nm)
L1 -auxin	30	538	146	24, 25, 46	16, 16, 32	72
L1 +auxin	20	470	150	25, 27, 49	18, 18, 37	78
L2 -auxin	50	531	158	29, 33, 59	15, 15, 31	85
L2 +auxin	32	427	144	36, 41, 74	16, 16, 34	103
T1 -auxin	49	694	122	33, 37, 69	12, 13, 27	92
T1 +auxin	40	393	98	36, 40, 75	15,16, 33	103
Half TAD -auxin	27	252	154	30, 34, 61	19, 20, 40	93
Half TAD +auxin	14	167	156	31, 35, 63	22, 22, 45	99
Adjacent -auxin	25	150	94	38, 44, 80	14, 14, 29	106
L2 -auxin (1 image/9s)	22	333	182	39, 44, 81	14, 14, 30	108
L2 +auxin (1 image/9s)	14	188	169	37, 42, 77	15, 15, 34	105
Half TAD -auxin (1 image/9s)	20	193	172	31, 35, 73	16, 16, 35	97
Half TAD +auxin (1 image/9s)	15	164	168	34, 38, 78	19, 19, 42	107
Adjacent -auxin (1 image/9s)	15	140	117	43, 48, 97	14, 14, 30	123

## Sheet: SupplementaryTable2
		L1	L2	T1	Half TAD	Adjacent
	Distance from repeat array center to 5’ anchor (in kb)	2.3	2.3	3.3	0	3.0 (6 kb between repeat array centers)
	Distance from repeat array center to 3’ anchor (in kb)	3.9	3.8	4.7	3.9	3.0 (6 kb between repeat array centers)
Original quality dataset	Spatial threshold (in µm)	0.199	0.218	0.236	0.22	0.249
	Temporal threshold (in frames)	6	6	6	6	6
Stringent dataset	Spatial threshold (in µm)	0.185	0.191	0.206	0.183	0.202
	Temporal threshold (in frames)	6	6	6	6	6
High frequency dataset	Spatial threshold (in µm)	NA	0.312	NA	0.292	0.343
	Temporal threshold (in frames)	NA	20	NA	20	20

## Sheet: SupplementaryTable3
Name	Sequence	Purpose
F-RAD21-Out5	tgttaggccaagagtaagccg	Genotyping 5’ junction of mini-AID tagging of endogenous RAD21
R-miniAID	GCAGGAAACCATCACGTTCTTC	Genotyping 5’ junction of mini-AID tagging of endogenous RAD21
F-Rad21-3-geno	CCCACCCCAACTTGTTTATTGC	Genotyping 3’ junction of mini-AID tagging of endogenous RAD21
R-Rad21-3-geno	gttgaccaggtgcataatttccc	Genotyping 3’ junction of mini-AID tagging of endogenous RAD21
F-AAVS1	TTAGCCACTCTGTGCTGACC	Genotyping 5’ junction of AtAFB2 at the AAVS1 locus
R-At5-geno	ctcgaggtgataattccacgc	Genotyping 5’ junction of AtAFB2 at the AAVS1 locus
F_Puro	gcaacctccccttctacgagc	Genotyping 3’ junction of AtAFB2 at the AAVS1 locus
R-AAVS1-At	CACGTGGGGTACCCTAAGAAC	Genotyping 3’ junction of AtAFB2 at the AAVS1 locus
R-Tet5-geno	acgaagttatctcgagagcg	Genotyping 5’ junction of TetO repeats. Internal to 5’ side of Bsd-HSVTK-TetOx96 repair plasmid.
R-Tet5-geno-Cre	gagagggggtgtgttccc	Genotyping 5’ junction of TetO repeats. Internal to 5’ side of TetOx96, after Cre recombination.
F-Tet3-geno	gactaacccattcctagggcg	Genotyping 3’ junction of TetO repeats. Internal to 3’ side of TetOx96 repair plasmid.
F-C3-geno2	catgctggagttcttcgcc	Genotyping 3’ junction of CuO repeats. Internal to 3’ side of CuOx150-Neo repair plasmid.
R-C5-geno	CGAGattcATGCATgccgAC	Genotyping 5’ junction of CuO repeats. Internal to 5’ side of CuOx150 repeat repair plasmid.
F-C3-geno-Flp	ATGCTACTATCCTAGGCAGCG	Genotyping 3’ junction of CuO repeats, after Flippase recombination.
F-L1-T5-geno	GGGACCTGCATTTACTCCCC	Genotyping of 5’ junction of TetO repeats at the L1 locus.
R-L1-T3-geno	CAGGGGCTAGCATAGTGAGTAG	Genotyping of 3’ junction of TetO repeats at the L1 locus.
R-L1-C3-geno	GCCATCCAGATGACATGACG	Genotyping 3’ junction of CuO repeats at the L1 locus.
F-L1-C5-geno3	CATTTCATTGTCGGCTGGAACC	Genotyping of 5’ junction of CuO repeats at the L1 locus.
F-L2-T5-geno	AAATCGAGGGGCTTTACACC	Genotyping of 5’ junction of TetO repeats at the L2 locus.
R-L2-T3-geno	GCCGAAGGAAGTTTCTGGAC	Genotyping of 3’ junction of TetO repeats at the L2 locus.
F-L2-C5-geno3	TCCTTGGATCTGCTTACCACG	Genotyping of 5’ junction of CuO repeats at the L2 locus.
R-L2-C3-geno	CTTCCCTTCTCTCACTCTCACAAT	Genotyping of 3’ junction of CuO repeats at the L2 locus.
F-T1-T5-geno	ACCCTTTTGAACGGAAGTGC	Genotyping of 5’ junction of TetO repeats at the T1 locus.
R-T1-T3-geno	CTGGGAACGTTGCAAGGAAG	Genotyping of 3’ junction of TetO repeats at the T1 locus.
F-T1-C5-geno2	GGACTGCCCCAATCAACAAG	Genotyping of 5’ junction of CuO repeats at the T1 locus.
R-T1-C3-geno	GGTATGCTTAGACAGCTCCCC	Genotyping of 3’ junction of CuO repeats at the T1 locus.
F-T1Col-T5-geno	CAGAGGCAACGTGTATGCAG	Genotyping of 5’ junction of TetO repeats at the Adjacent locus.
F-L1NL-T5-geno	GTTCTTTGTTGGTCAGGTTCTG	Genotyping of 5’ junction of TetO repeats at the Half TAD locus.
R-L1NL-T3-geno	CCCTGGGACCTTAGATATGGC	Genotyping of 3’ junction of TetO repeats at the Half TAD locus.
TetO-55-Cre-Seq	tagggaacacaccccctc	Sequencing of TetOx96 repeats
TetO-Mid-2	gggattatcttaaccctagtctcc	Sequencing of TetOx96 repeats
TetO-3-seq-2	caactcctcctagtatcactatc	Sequencing of TetOx96 repeats
F-CuO-Mid-33	tgtattatcTTCTGTCTTAGGGCG	Sequencing of 3’ end of CuOx150 repeats.

## Sheet: SupplementaryTable4
Plasmid name	Features	Purpose	Source
pTS1	RAD21-mAID-SNAP	CRISPR repair cassette for endogenous labeling of RAD21 with mini-AID and SNAP-tag.	This paper
pTS2	AtAFB2-weakNLS-IRES-Puro	Repair cassette to insert AtAFB2 at the endogenous AAVS1 locus with Puromycin resistance.	Modified from Addgene #129715
pTS3	HA-GB1-GFP1_10_A206K_GB1_NLS	Lentiviral insertion of GFP1_10 fragment of splitGFP. Two GB1 tags were added to increase solubility.	This paper
pTS4	TetR-FLAG-GFP11x16-GB1-NLS	Inserting TetR-GFP11x16 by piggy bac transposition. Contains 2xRNA destabilizing element to lower expression level and a GB1 tag to increase solubility. GFP11 fragments are separated by GGSGG linkers.	This paper
pTS5	V5-CymR-NLS-2xHalo	Inserting CymR-2xHalo in the nucleus by piggy bac transposition. Contains 4xRNA destabilizing element to lower expression level.	Addgene #119907
pTS6	sgRNA	sgRNA targeting endogenous RAD21. Guide sequence: TATATAATATGGAACCTTGG	Sequence from Natsume et al, Cell Reports, 2016
pTS7	WT Cas9 + sgRNA	Expressing Sp. Cas9 and sgRNA targeting the AAVS1 locus. Guide sequence: ATCCTGTCCCTAGTGGCCCC	Addgene #72833
pTS8	sgRNA	sgRNA targeting the 5’ anchor of the L1 locus (TetOx96). Guide sequence: AGATCTAGGGCTCTGCCATT	This paper
pTS9	sgRNA	sgRNA targeting the 5’ anchor of the L1 locus (TetOx96). Guide sequence: GATGGAGCTCATAACAGCGT	This paper
pTS10	sgRNA	sgRNA targeting the 3’ anchor of the L1 locus (CuOx150). Guide sequence: GGGTCCTTCTTGATCGCTGG	This paper
pTS11	sgRNA	sgRNA targeting the 3’ anchor of the L1 locus (CuOx150). Guide sequence: AGGAAGAACCGGTATGCCTG	This paper
pTS12	sgRNA	sgRNA targeting the 5’ anchor of the L2 locus (TetOx96). Guide sequence: GACGTCACTAAGACAAAAAG	This paper
pTS13	sgRNA	sgRNA targeting the 5’ anchor of the L2 locus (TetOx96). Guide sequence: GAATTCCTGTCGGTGTCATT	This paper
pTS14	sgRNA	sgRNA targeting the 3’ anchor of the L2 locus (CuOx150). Guide sequence: TGCCCACTAAGTTTCAAGCG	This paper
pTS15	sgRNA	sgRNA targeting the 3’ anchor of the L2 locus (CuOx150). Guide sequence: GCCTGGGGATCAGTTTTACA	This paper
pTS16	sgRNA	sgRNA targeting the 5’ anchor of the T1 locus (TetOx96). Guide sequence: CGCGAGCGTGTGATCCTCTG	This paper
pTS17	sgRNA	sgRNA targeting the 5’ anchor of the T1 locus (TetOx96). Guide sequence: GAGGATCGCACACTCACGAT	This paper
pTS18	sgRNA	sgRNA targeting the 3’ anchor of the T1 locus (CuOx150). Guide sequence: AGGCACCTCCTACGGGAGAC	This paper
pTS19	sgRNA	sgRNA targeting the 3’ anchor of the T1 locus (CuOx150). Guide sequence: GAGCGGATGGCTAGGGAATC	This paper
pTS20	sgRNA	sgRNA targeting the 5’ anchor of the Adjacent locus (TetOx96). Guide sequence: GAAAATACCTGTGATCATCT	This paper
pTS21	sgRNA	sgRNA targeting the 5’ anchor of the Adjacent locus (TetOx96). Guide sequence: GGTAGCCAGCAATGCTGTGC	This paper
pTS22	sgRNA	sgRNA targeting the 5’ anchor of the Half TAD locus (TetOx96). Guide sequence: TGCGACTTACGTTTAGTGGT	This paper
pTS23	sgRNA	sgRNA targeting the 5’ anchor of the Half TAD locus (TetOx96). Guide sequence: CGGATACATGGCGGTAAACA	This paper
pTS24	CuOx150-FRT-Neo-FRT	Degenerated CuOx150. Synthesized in two halves and religated. 10 bp-long random sequences were added between each CuO repeat and stretches of 15 CuO repeats were separated by 26 bp-long random sequences. Neomycin resistance expression is directed outside of the repeats.	This paper
pTS25	loxP-Bsd-P2A-HSVTK-loxP -TetOx96	Degenerated TetOx96 repeats, expression of blasticidin and the HSVTK counter selection gene. Its expression is directed outside of the repeats.	Modified from Addgene #118713
pTS26	HA5-loxP-TK-P2A-Bsd-loxP-TetOx96-HA3	Repair cassette to insert TetOx96 repeats at the L1 locus.	This paper
pTS27	HA5-loxP-TK-P2A-Bsd-loxP-TetOx96-HA3	Repair cassette to insert TetOx96 repeats at the L2 locus.	This paper
pTS28	HA5-loxP-TK-P2A-Bsd-loxP-TetOx96-HA3	Repair cassette to insert TetOx96 repeats at the T1 locus.	This paper
pTS29	HA5-loxP-TK-P2A-Bsd-loxP-TetOx96-HA3	Repair cassette to insert TetOx96 repeats at the Adjacent locus.	This paper
pTS30	HA5-loxP-TK-P2A-Bsd-loxP-TetOx96-HA3	Repair cassette to insert TetOx96 repeats at the Half TAD locus.	This paper
pTS31	HA5-CuOx150-FRT-Neo-FRT-HA3	Repair cassette to insert CuOx150 repeats at the L1 locus.	This paper
pTS32	HA5-CuOx150-FRT-Neo-FRT-HA3	Repair cassette to insert CuOx150 repeats at the L2 locus.	This paper
pTS33	HA5-CuOx150-FRT-Neo-FRT-HA3	Repair cassette to insert CuOx150 repeats at the T1 locus.	This paper
pTS34	ePiggybac Tranposase	Expression of ePiggyBac Transposase.	Gift from Ali H. Brivanlou lab76
pTS35	CMV-Cre	Expression of the Cre recombinase.	Addgene #123133
pTS36	Flippase	Expression of the Flippase recombinase.	Addgene #13793
pTS37	Sp. Cas9	Expression of Cas9	Addgene #41815
pTS38	Sp. Cas9 D10A	Expression of the nickase Cas9 (D10A).	Addgene #42335
