# Supplementary material for: Uniform dynamics of cohesin-mediated loop extrusion in living human cells
Source: Nat Genet. 2025 Nov 14;57(12):3152–64. doi: 10.1038/s41588-025-02406-9 (PMC12695666; doi:10.1038/s41588-025-02406-9)
Supplement: Supplementary file 7 — Statistical source data for Fig. 2b,c,e. [file 41588_2025_2406_MOESM7_ESM.xlsx]

## Sheet: Fig2b
condition1	condition2	statistic	pvalue
L1_NoAuxin	L1Auxin	100000000	0
L2_NoAuxin	L2Auxin	100000000	0
T1_NoAuxin	T1Auxin	100000000	0
HalfTAD_NoAuxin	HalfTADAuxin	100000000	0

## Sheet: Fig2c
condition1	condition2	statistic	pvalue
L1_NoAuxin	L1Auxin	100000000	0
L2_NoAuxin	L2Auxin	100000000	0
T1_NoAuxin	T1Auxin	100000000	0
HalfTAD_NoAuxin	HalfTADAuxin	99999996	0

## Sheet: Fig2e
For the Dunn's posthoc test, condition1=Proximal, condition2=Extruding, condition3=Open states.
#############################
L1
- Auxin: KruskalResult(statistic=26660.722934519785, pvalue=0.0)
- Auxin pvalues Dunn posthoc test:
1 2 3
1 1.0 0.0 0.0
2 0.0 1.0 0.0
3 0.0 0.0 1.0
#############################
L2
- Auxin: KruskalResult(statistic=26665.777807406426, pvalue=0.0)
- Auxin pvalues Dunn posthoc test:
1 2 3
1 1.0 0.0 0.0
2 0.0 1.0 0.0
3 0.0 0.0 1.0
#############################
T1
- Auxin: KruskalResult(statistic=21651.522583436643, pvalue=0.0)
- Auxin pvalues Dunn posthoc test:
1 2 3
1 1.0 0.0 0.0
2 0.0 1.0 0.0
3 0.0 0.0 1.0
#############################
HalfTAD
- Auxin: KruskalResult(statistic=20462.48311573449, pvalue=0.0)
- Auxin pvalues Dunn posthoc test:
1 2 3
1 1.0 0.000000e+00 0.000000e+00
2 0.0 1.000000e+00 1.455727e-137
3 0.0 1.455727e-137 1.000000e+00
