# Supplementary material for: Uniform dynamics of cohesin-mediated loop extrusion in living human cells
Source: Nat Genet. 2025 Nov 14;57(12):3152–64. doi: 10.1038/s41588-025-02406-9 (PMC12695666; doi:10.1038/s41588-025-02406-9)
Supplement: Supplementary file 9 — Statistical source data for Extended Data Fig. 5b. [file 41588_2025_2406_MOESM9_ESM.xlsx]

## Sheet: ExtendedDataFig5b
For the Dunn's posthoc test, condition1=Proximal, condition2=Extruding, condition3=Open states.
#############################,,,
L1,,,
Proximal state: KruskalResult(statistic=26665.777807406426, pvalue=0.0),,
Proximal state pvalues Dunn posthoc test: ,,,
1 2 3,,,
1 1.0 0.0 0.0,,,
2 0.0 1.0 0.0,,,
3 0.0 0.0 1.0,,,
No auxin: KruskalResult(statistic=26660.722934519785, pvalue=0.0),,
No auxin pvalues Dunn posthoc test: ,,,
1 2 3,,,
1 1.0 0.0 0.0,,,
2 0.0 1.0 0.0,,,
3 0.0 0.0 1.0,,,
+ Auxin control: KruskalResult(statistic=26665.777811584067, pvalue=0.0),,
+ Auxin control pvalues Dunn posthoc test: ,,,
1 2 3,,,
1 1.0 0.0 0.0,,,
2 0.0 1.0 0.0,,,
3 0.0 0.0 1.0,,,
#############################,,,
#############################,,,
L2,,,
Proximal state: KruskalResult(statistic=26665.777807406426, pvalue=0.0),,
Proximal state pvalues Dunn posthoc test: ,,,
1 2 3,,,
1 1.0 0.0 0.0,,,
2 0.0 1.0 0.0,,,
3 0.0 0.0 1.0,,,
No auxin: KruskalResult(statistic=26665.777807406426, pvalue=0.0),,
No auxin pvalues Dunn posthoc test: ,,,
1 2 3,,,
1 1.0 0.0 0.0,,,
2 0.0 1.0 0.0,,,
3 0.0 0.0 1.0,,,
+ Auxin control: KruskalResult(statistic=26665.777812715878, pvalue=0.0),,
+ Auxin control pvalues Dunn posthoc test: ,,,
1 2 3,,,
1 1.0 0.0 0.0,,,
2 0.0 1.0 0.0,,,
3 0.0 0.0 1.0,,,
#############################,,,
#############################,,,
T1,,,
Proximal state: KruskalResult(statistic=26665.777807406426, pvalue=0.0),,
Proximal state pvalues Dunn posthoc test: ,,,
1 2 3,,,
1 1.0 0.0 0.0,,,
2 0.0 1.0 0.0,,,
3 0.0 0.0 1.0,,,
No auxin: KruskalResult(statistic=21651.522583436643, pvalue=0.0),,
No auxin pvalues Dunn posthoc test: ,,,
1 2 3,,,
1 1.0 0.0 0.0,,,
2 0.0 1.0 0.0,,,
3 0.0 0.0 1.0,,,
+ Auxin control: KruskalResult(statistic=26665.77782036007, pvalue=0.0),,
+ Auxin control pvalues Dunn posthoc test: ,,,
1 2 3,,,
1 1.0 0.0 0.0,,,
2 0.0 1.0 0.0,,,
3 0.0 0.0 1.0,,,
#############################,,,
#############################,,,
HalfTAD,,,
Proximal state: KruskalResult(statistic=26665.777807406426, pvalue=0.0),,
Proximal state pvalues Dunn posthoc test: ,,,
1 2 3,,,
1 1.0 0.0 0.0,,,
2 0.0 1.0 0.0,,,
3 0.0 0.0 1.0,,,
No auxin: KruskalResult(statistic=20462.48311573449, pvalue=0.0),,
No auxin pvalues Dunn posthoc test: ,,,
1 2 3,,,
1 1.0 0.000000e+00 0.000000e+00,,,
2 0.0 1.000000e+00 1.455727e-137,,,
3 0.0 1.455727e-137 1.000000e+00,,,
+ Auxin control: KruskalResult(statistic=25855.840443611363, pvalue=0.0),,
+ Auxin control pvalues Dunn posthoc test: ,,,
1 2 3,,,
1 1.0 0.0 0.0,,,
2 0.0 1.0 0.0,,,
3 0.0 0.0 1.0,,,
#############################,,,
