# Supplementary material for: Uniform dynamics of cohesin-mediated loop extrusion in living human cells
Source: Nat Genet. 2025 Nov 14;57(12):3152–64. doi: 10.1038/s41588-025-02406-9 (PMC12695666; doi:10.1038/s41588-025-02406-9)
Supplement: Supplementary file 10 — Statistical source data for Extended Data Fig. 6d–f. [file 41588_2025_2406_MOESM10_ESM.xlsx]

## Sheet: ExtendedDataFig6d
Same as Fig. 2b,c,e

## Sheet: ExtendedDataFig6e
Loop state fractions, High Frequency Dataset, Dunn's test following a Kruskal-Wallis test, condition1=Proximal, condition2=Extruding, condition3=Open states.
#############################
L1
Proximal state: KruskalResult(statistic=26665.777807406426, pvalue=0.0)
Proximal state pvalues Dunn posthoc test:
1 2 3
1 1.0 0.0 0.0
2 0.0 1.0 0.0
3 0.0 0.0 1.0
No auxin: KruskalResult(statistic=26665.77727409087, pvalue=0.0)
No auxin pvalues Dunn posthoc test:
1 2 3
1 1.0 0.0 0.0
2 0.0 1.0 0.0
3 0.0 0.0 1.0
+ Auxin control: KruskalResult(statistic=26665.777809681906, pvalue=0.0)
+ Auxin control pvalues Dunn posthoc test:
1 2 3
1 1.0 0.0 0.0
2 0.0 1.0 0.0
3 0.0 0.0 1.0
#############################
#############################
L2
Proximal state: KruskalResult(statistic=26665.777807406426, pvalue=0.0)
Proximal state pvalues Dunn posthoc test:
1 2 3
1 1.0 0.0 0.0
2 0.0 1.0 0.0
3 0.0 0.0 1.0
No auxin: KruskalResult(statistic=26665.777807406426, pvalue=0.0)
No auxin pvalues Dunn posthoc test:
1 2 3
1 1.0 0.0 0.0
2 0.0 1.0 0.0
3 0.0 0.0 1.0
+ Auxin control: KruskalResult(statistic=26665.71194979398, pvalue=0.0)
+ Auxin control pvalues Dunn posthoc test:
1 2 3
1 1.0 0.0 0.0
2 0.0 1.0 0.0
3 0.0 0.0 1.0
#############################
#############################
T1
Proximal state: KruskalResult(statistic=26665.777807406426, pvalue=0.0)
Proximal state pvalues Dunn posthoc test:
1 2 3
1 1.0 0.0 0.0
2 0.0 1.0 0.0
3 0.0 0.0 1.0
No auxin: KruskalResult(statistic=20785.413951149254, pvalue=0.0)
No auxin pvalues Dunn posthoc test:
1 2 3
1 1.000000e+00 0.0 9.827319e-176
2 0.000000e+00 1.0 0.000000e+00
3 9.827319e-176 0.0 1.000000e+00
+ Auxin control: KruskalResult(statistic=26641.484799303293, pvalue=0.0)
+ Auxin control pvalues Dunn posthoc test:
1 2 3
1 1.0 0.0 0.0
2 0.0 1.0 0.0
3 0.0 0.0 1.0
#############################
#############################
HalfTAD
Proximal state: KruskalResult(statistic=26665.777807406426, pvalue=0.0)
Proximal state pvalues Dunn posthoc test:
1 2 3
1 1.0 0.0 0.0
2 0.0 1.0 0.0
3 0.0 0.0 1.0
No auxin: KruskalResult(statistic=20085.441769662662, pvalue=0.0)
No auxin pvalues Dunn posthoc test:
1 2 3
1 1.0 0.000000e+00 0.000000e+00
2 0.0 1.000000e+00 1.024842e-202
3 0.0 1.024842e-202 1.000000e+00
+ Auxin control: KruskalResult(statistic=24765.4086079395, pvalue=0.0)
+ Auxin control pvalues Dunn posthoc test:
1 2 3
1 1.0 0.0 0.0
2 0.0 1.0 0.0
3 0.0 0.0 1.0
#############################

## Sheet: ExtendedDataFig6f
Loop state fractions, High Frequency Dataset, Dunn's test following a Kruskal-Wallis test, condition1=Proximal, condition2=Extruding, condition3=Open states.
#############################,,,
L2,,,
Proximal state: KruskalResult(statistic=26665.777807406426, pvalue=0.0),,,
Proximal state pvalues Dunn posthoc test: ,,,
1 2 3,,,
1 1.0 0.0 0.0,,,
2 0.0 1.0 0.0,,,
3 0.0 0.0 1.0,,,
No auxin: KruskalResult(statistic=26665.777807406426, pvalue=0.0),,,
No auxin pvalues Dunn posthoc test: ,,,
1 2 3,,,
1 1.0 0.0 0.0,,,
2 0.0 1.0 0.0,,,
3 0.0 0.0 1.0,,,
+ Auxin control: KruskalResult(statistic=26639.7752877483, pvalue=0),,,
+ Auxin control pvalues Dunn posthoc test: ,,,
1 2 3,,,
1 1.0 0.0 0.0,,,
2 0.0 1.0 0.0,,,
3 0.0 0.0 1.0,,,
#############################,,,
#############################,,,
HalfTAD,,,
Proximal state: KruskalResult(statistic=26665.777807406426, pvalue=0.0),,,
Proximal state pvalues Dunn posthoc test: ,,,
1 2 3,,,
1 1.0 0.0 0.0,,,
2 0.0 1.0 0.0,,,
3 0.0 0.0 1.0,,,
No auxin: KruskalResult(statistic=18392.707448567657, pvalue=0.0),,,
No auxin pvalues Dunn posthoc test: ,,,
1 2 3,,,
1 1.0 0.0 0.0,,,
2 0.0 1.0 0.0,,,
3 0.0 0.0 1.0,,,
+ Auxin control: KruskalResult(statistic=24904.3189090148, pvalue=0),,,
+ Auxin control pvalues Dunn posthoc test: ,,,
1 2 3,,,
1 1.0 0.0 0.0,,,
2 0.0 1.0 0.0,,,
3 0.0 0.0 1.0,,,
#############################,,,
